# Supplementary material for: SUMOylated non-canonical polycomb PRC1.6 complex as a prerequisite for recruitment of transcription factor RBPJ
Source: Epigenetics Chromatin. 2021 Jul 31;14:38. doi: 10.1186/s13072-021-00412-9 (PMC8325870; doi:10.1186/s13072-021-00412-9)
Supplement: Supplementary file 1 — Additional file 1: Table S1. The complete list of RBPJ-associated proteins identified by mass spectrometry using an oligonucleotide-assisted complex purification approach. [file 13072_2021_412_MOESM1_ESM.xlsx]

## Sheet: Tabelle1
		Without Oligos			With Oligos
Protein	Protein Length	Unique Peptides	Total Peptides	NSAF	Unique Peptides	Total Peptides	NSAF
RBPJ	500	21	572	0.129845	28	589	0.334099
SPEN	3664	62	166	0.00514223	82	203	0.0157134
PARP1	1014	35	85	0.00951437	44	110	0.030767
HSPA5	654	21	43	0.00746259	32	58	0.0251525
IRF2BP2	587	12	38	0.00734758	17	47	0.0227086
NCOR2	2514	10	10	0.000451475	37	44	0.00496384
PRMT5	637	13	25	0.00445451	14	33	0.0146928
RIF1	2472	21	29	0.00133152	24	32	0.0036714
STK38	465	10	22	0.00536993	11	28	0.0170779
SPTBN1	2364	6	6	0.000288073	23	25	0.00299932
SPTAN1	2472	14	15	0.000688719	22	22	0.00252409
HSPA8	646	11	12	0.00210837	18	21	0.0092197
L3MBTL3	780	12	17	0.00247374	14	21	0.00763581
FNBP1L	605	15	34	0.00637856	14	19	0.00890694
EIF4B	611	13	28	0.00520135	11	19	0.00881947
TUBB2C	445	5	8	0.00204046	9	18	0.0114721
EEF1A1	462	3	16	0.00393077	6	18	0.01105
PFKFB3	520	11	13	0.00283752	14	17	0.00927205
SAMD1	538	9	15	0.00316452	11	17	0.00896183
RBM14	669	0	0	0	11	17	0.00720697
CKAP5	2032	10	11	0.000614424	16	17	0.00237277
NOTCH2	2471	5	5	0.000229666	12	16	0.00183644
THRAP3	955	9	12	0.00142619	10	15	0.0044547
WDR77	342	3	8	0.00265499	4	14	0.01161
HNRNPK	463	6	9	0.00220628	11	14	0.00857585
DDB1	1140	9	11	0.00109518	12	14	0.003483
JMJD1C	2540	0	0	0	14	14	0.00156324
TUBA4A	448	8	20	0.005067	7	13	0.00822992
FNBP1	617	6	6	0.00110374	12	13	0.00597569
MAML1	1016	7	8	0.000893707	10	13	0.00362894
FLNA	2647	6	6	0.000257274	13	13	0.0013929
MGA	3065	10	11	0.000407344	11	13	0.00120294
EEF1A2	463	5	8	0.00196114	6	12	0.00735073
P4HB	508	5	5	0.00111713	10	12	0.00669958
ALB	609	6	11	0.0020501	8	12	0.00558849
CCAR1	1150	5	6	0.000592178	10	12	0.00295947
NUMA1	2115	16	18	0.000965965	11	12	0.00160917
RUVBL2	463	13	18	0.00441256	10	11	0.00673817
LMO7	1683	7	8	0.000539517	9	11	0.0018537
HIST1H4J	103	8	212	0.233613	6	10	0.0275355
HIST1H1C	213	7	45	0.0239791	7	10	0.0133153
RUVBL1	456	8	14	0.00348468	8	10	0.00621964
TBL1XR1	514	3	3	0.000662456	8	9	0.00496603
IRF2BP1	584	7	8	0.00155481	7	9	0.00437079
HSPA9	679	5	5	0.000835794	9	9	0.00375926
IGHA1	353	3	4	0.00128613	6	8	0.00642755
TUBB	444	3	9	0.00230069	3	8	0.00511019
TUBA1C	449	4	14	0.003539	4	8	0.00505329
STK38L	464	0	0	0	7	8	0.00488992
RCOR1	485	7	9	0.0021062	7	8	0.0046782
SLAIN2	581	4	4	0.000781417	7	8	0.00390521
HNRNPU	825	1	1	0.000137577	6	8	0.00275021
BCLAF1	920	4	5	0.000616852	7	8	0.00246622
C11orf84	381	4	4	0.00119161	5	7	0.00521079
HLTF	1009	7	9	0.0010124	7	7	0.0019676
SMARCC2	1214	12	21	0.00196336	6	7	0.00163535
PRDX1	199	4	4	0.00228142	6	6	0.00855123
RITA	269	0	0	0	5	6	0.006326
RBBP4	425	8	16	0.00427297	6	6	0.00400399
RBM39	530	2	2	0.000428305	6	6	0.00321074
GTF2I	998	5	7	0.000796098	6	6	0.0017051
AHNAK	5890	2	2	3.85402e-05	6	6	0.000288912
HIST2H2BE	126	11	49	0.0441392	4	5	0.0112546
CLNS1A	237	2	2	0.000957813	5	5	0.00598345
ACTB	375	3	7	0.00211868	3	5	0.00378154
ACTA2	377	4	6	0.00180638	5	5	0.00376148
DDB2	427	3	4	0.00106324	4	5	0.00332103
HSPD1	573	2	2	0.000396164	5	5	0.00247483
FBXO21	628	0	0	0	5	5	0.00225809
TOP1	765	25	91	0.0135014	5	5	0.0018537
KDM1A	852	9	10	0.00133217	5	5	0.00166441
SFMBT1	866	4	6	0.00078638	5	5	0.0016375
RAD50	1312	1	1	8.65098e-05	5	5	0.00108085
SMARCA4	1647	13	15	0.00103371	5	5	0.000861007
NCOR1	2440	4	4	0.000186067	5	5	0.00058118
IGLC1	106	0	0	0	3	4	0.0107025
RPS9	194	5	5	0.00292528	4	4	0.00584775
SPIN1	262	3	4	0.00173284	4	4	0.00433001
NPM1	294	3	4	0.00154423	3	4	0.00385872
HNRNPD	355	1	1	0.000319721	3	4	0.00319567
NFIL3	462	9	9	0.00221106	4	4	0.00245555
ZBTB24	697	4	4	0.000651368	4	4	0.00162764
TPP2	1249	6	6	0.00054524	4	4	0.000908297
RPS18	152	3	3	0.00224015	3	3	0.00559768
YBX1	324	3	4	0.00140125	3	3	0.00262607
GAPDH	335	0	0	0	3	3	0.00253984
PCBP1	356	3	4	0.00127529	3	3	0.00239002
ACTL6A	429	7	15	0.00396856	3	3	0.00198333
TUBB1	451	2	4	0.00100666	3	3	0.00188658
MAP3K7IP1	504	2	3	0.0006756	3	3	0.00168819
MAP3K7	606	0	0	0	3	3	0.00140404
HSPA1L	641	0	0	0	3	3	0.00132737
IVNS1ABP	642	2	2	0.000353585	3	3	0.00132531
LMNA	664	10	10	0.00170935	3	3	0.0012814
MTA2	668	7	11	0.00186903	3	3	0.00127372
PHF21A	680	3	3	0.000500739	3	3	0.00125125
LTF	710	4	4	0.000639441	3	3	0.00119838
FBXO42	717	0	0	0	3	3	0.00118668
HSP90B1	803	2	2	0.000282692	3	3	0.00105959
EIF3B	814	0	0	0	3	3	0.00104527
SCYL2	929	0	0	0	3	3	0.000915874
RFC1	1148	12	13	0.00128529	3	3	0.000741156
KIAA1543	1249	3	3	0.00027262	3	3	0.000681223
BMS1	1282	0	0	0	3	3	0.000663687
WIZ	1651	4	5	0.000343734	3	3	0.000515352
CHD4	1912	17	18	0.00106852	3	3	0.000445004
PRKDC	4128	94	218	0.00599399	3	3	0.000206116
PLEC1	4691	0	0	0	3	3	0.000181379
ERH	104	2	2	0.00218271	2	2	0.00545415
RPA3	121	3	9	0.00844221	2	2	0.00468786
SUB1	127	8	23	0.0205553	2	2	0.00446639
RPS14	151	1	1	0.000751661	2	2	0.0037565
RPS8	208	0	0	0	2	2	0.00272707
MOBKL1B	216	3	3	0.0015764	2	2	0.00262607
GAR1	217	3	3	0.00156914	2	2	0.00261397
RPS3	243	2	2	0.000934163	2	2	0.00233429
RPS6	249	1	1	0.000455827	2	2	0.00227804
SPIN2B	258	1	1	0.000439926	2	2	0.00219857
ATF1	271	6	11	0.00460705	2	2	0.0020931
HNRNPCL1	293	5	12	0.0046485	2	2	0.00193594
RPS2	293	2	3	0.00116212	2	2	0.00193594
ZRANB2	330	4	4	0.00137577	2	2	0.00171888
HNRNPAB	332	0	0	0	2	2	0.00170853
RFC4	363	5	6	0.00187605	2	2	0.00156262
PCBP2	365	2	2	0.000621922	2	2	0.00155406
HSPA7	367	2	2	0.000618533	2	2	0.00154559
ACTBL2	376	3	4	0.00120746	2	2	0.00150859
IGHG3	377	0	0	0	2	2	0.00150459
PPM1A	382	0	0	0	2	2	0.0014849
SMARCE1	411	5	6	0.00165695	2	2	0.00138012
HNRNPF	415	2	2	0.000546992	2	2	0.00136682
RBBP7	425	2	2	0.000534122	2	2	0.00133466
HDAC3	428	0	0	0	2	2	0.00132531
CCBL2	454	0	0	0	2	2	0.00124941
DDX19B	479	0	0	0	2	2	0.0011842
HDAC1	482	3	4	0.000941916	2	2	0.00117683
HDAC2	488	3	5	0.00116292	2	2	0.00116236
PTBP1	531	0	0	0	2	2	0.00106823
EIF3D	548	1	1	0.000207118	2	2	0.00103509
EIF3L	564	0	0	0	2	2	0.00100573
CANX	592	0	0	0	2	2	0.000958161
XRCC6	609	21	87	0.0162144	2	2	0.000931414
HNRNPR	633	1	1	0.000179306	2	2	0.0008961
HSPA1A	641	2	2	0.000354137	2	2	0.000884916
L3MBTL2	705	1	1	0.000160994	2	2	0.000804583
HSP90AA1	732	0	0	0	2	2	0.000774906
EIF3CL	914	2	2	0.000248361	2	2	0.000620603
RBM10	930	3	3	0.000366132	2	2	0.000609926
HYOU1	999	0	0	0	2	2	0.000567799
TAF4	1085	3	3	0.000313827	2	2	0.000522794
SMC3	1217	4	5	0.000466314	2	2	0.00046609
EIF3A	1382	0	0	0	2	2	0.000410442
TOP2A	1531	37	75	0.00556013	2	2	0.000370497
TOP2B	1626	19	28	0.0019545	2	2	0.000348851
PBRM1	1689	15	16	0.0010752	2	2	0.000335839
SNRNP200	2136	3	3	0.000159411	2	2	0.000265558
NOTCH3	2321	2	2	9.78034e-05	2	2	0.000244391
NOTCH1	2555	0	0	0	2	2	0.000222008
RPSAP12		1	1	0	2	2	0
MYCBP	103	0	0	0	1	1	0.00275355
TXN	105	1	1	0.00108096	1	1	0.0027011
SNRPD3	126	2	3	0.0027024	1	1	0.00225092
HIST1H2AB	130	2	15	0.0130963	1	1	0.00218166
CALML5	146	1	1	0.000777403	1	1	0.00194257
SKP1	163	0	0	0	1	1	0.00173997
LCN1	176	0	0	0	1	1	0.00161145
C17orf79	184	1	1	0.000616852	1	1	0.00154139
PRDX6	224	0	0	0	1	1	0.00126614
IPI00550731	239	1	1	0.000474899	1	1	0.00118668
SPIN3	258	1	1	0.000439926	1	1	0.00109929
EEF1D	281	1	1	0.000403918	1	1	0.00100931
E2F6	281	0	0	0	1	1	0.00100931
SET	290	3	4	0.00156553	1	1	0.000977985
GNB2L1	317	3	4	0.00143219	1	1	0.000894687
HMG20B	317	3	3	0.00107414	1	1	0.000894687
APEX1	318	0	0	0	1	1	0.000891873
FHL1	323	1	1	0.000351396	1	1	0.000878067
IGHG1	330	0	0	0	1	1	0.000859441
RCN1	331	0	0	0	1	1	0.000856845
HNRNPAB	332	0	0	0	1	1	0.000854264
WDR5	334	2	2	0.000679646	1	1	0.000849149
HSP90AA2	343	1	1	0.000330906	1	1	0.000826868
STRAP	350	0	0	0	1	1	0.00081033
SMARCB1	385	3	4	0.00117923	1	1	0.000736664
DPF2	391	3	3	0.000870851	1	1	0.00072536
EIF4A1	406	0	0	0	1	1	0.000698561
BAT1	428	0	0	0	1	1	0.000662653
HNRNPH1	449	1	1	0.000252786	1	1	0.000631661
TUBA1A	451	0	0	0	1	1	0.00062886
PRPF31	499	3	3	0.00068237	1	1	0.000568368
NRF1	503	3	4	0.000902591	1	1	0.000563848
CCT2	535	0	0	0	1	1	0.000530123
SLAIN2	581	0	0	0	1	1	0.000488151
RPA1	616	18	40	0.00737019	1	1	0.000460415
PRPF3	683	0	0	0	1	1	0.00041525
MX2	715	0	0	0	1	1	0.000396665
RNF219	726	0	0	0	1	1	0.000390655
XRCC5	732	20	61	0.0094584	1	1	0.000387453
ACAP2	778	0	0	0	1	1	0.000364545
L3MBTL3	780	1	1	0.000145514	1	1	0.00036361
SIX4	781	1	1	0.000145328	1	1	0.000363144
PFKP	784	0	0	0	1	1	0.000361755
HCCA2	796	0	0	0	1	1	0.000356301
PRPF6	941	0	0	0	1	1	0.000301398
EFTUD2	972	0	0	0	1	1	0.000291786
SMARCC1	1105	5	6	0.000616294	1	1	0.000256666
SF3B3	1217	0	0	0	1	1	0.000233045
SIN3A	1273	4	4	0.000356641	1	1	0.000222793
TCOF1	1488	8	10	0.000762775	1	1	0.000190602
DYNC1H1	4646	0	0	0	1	1	6.10451e-05
IPI00062599		2	2	0	1	1	0
IPI00556589		1	1	0	1	1	0
IPI00384397		1	1	0		1	0
HIST1H2BL	126	2	53	0.0477424	0	0	0
DEK	375	12	69	0.0208842	0	0	0
H2AFV	128	4	17	0.0150743	0	0	0
HIST2H3D	136	5	15	0.0125185	0	0	0
FOSL2	326	5	17	0.00591876	0	0	0
JUNB	347	10	17	0.00556056	0	0	0
RPA2	270	5	13	0.00546486	0	0	0
SSBP1	148	5	6	0.00460139	0	0	0
SUPT16H	1047	21	41	0.00444464	0	0	0
HMGA1	107	3	4	0.00424302	0	0	0
XPC	940	13	31	0.00374311	0	0	0
H1FX	213	5	7	0.00373007	0	0	0
SSRP1	709	8	22	0.00352189	0	0	0
MSH6	1360	23	42	0.00350517	0	0	0
RECQL	649	10	19	0.00332283	0	0	0
MAFG	162	3	4	0.00280249	0	0	0
POLB	335	7	8	0.00271047	0	0	0
MECP2	486	10	11	0.00256895	0	0	0
H2AFY	372	6	8	0.00244088	0	0	0
H2AFX	143	3	3	0.00238114	0	0	0
XRCC1	633	8	12	0.00215167	0	0	0
HMGA1	107	2	2	0.00212151	0	0	0
BCL7C	217	3	4	0.00209218	0	0	0
RAD23B	409	6	7	0.00194256	0	0	0
LIG3	1009	15	17	0.0019123	0	0	0
HNRNPC	306	4	5	0.00185459	0	0	0
HP1BP3	553	8	9	0.00184721	0	0	0
MSH2	934	14	15	0.00182282	0	0	0
MIDEAS	1045	11	16	0.00173781	0	0	0
TFAP4	338	5	5	0.00167901	0	0	0
JUND	347	3	5	0.00163546	0	0	0
RAD23A	363	4	5	0.00156337	0	0	0
RPS16	146	2	2	0.00155481	0	0	0
MAFK	156	2	2	0.00145514	0	0	0
MAFF	164	2	2	0.00138416	0	0	0
RPS21	83	1	1	0.00136748	0	0	0
CETN2	172	2	2	0.00131978	0	0	0
HMG20A	347	2	4	0.00130837	0	0	0
TFAP2A	437	5	5	0.00129864	0	0	0
RFC2	354	4	4	0.0012825	0	0	0
BANF1	89	1	1	0.00127529	0	0	0
CBX1	185	2	2	0.00122704	0	0	0
ZNF384	577	4	6	0.00118025	0	0	0
ATF7	483	5	5	0.00117496	0	0	0
HIST1H4G	98	1	1	0.00115817	0	0	0
RALY	306	3	3	0.00111275	0	0	0
SMARCA5	1052	9	10	0.00107891	0	0	0
PURA	322	3	3	0.00105746	0	0	0
MAT2B	334	3	3	0.00101947	0	0	0
INO80E	244	2	2	0.000930335	0	0	0
CSDA	372	3	3	0.000915329	0	0	0
TFPT	253	2	2	0.00089724	0	0	0
NFIC	508	3	4	0.000893707	0	0	0
HIST2H2AB	130	1	1	0.000873083	0	0	0
PSIP1	530	4	4	0.00085661	0	0	0
XRN2	950	6	7	0.000836322	0	0	0
MRE11A	708	5	5	0.00080156	0	0	0
PHF14	888	5	6	0.000766898	0	0	0
GATAD2B	593	4	4	0.000765604	0	0	0
PURB	312	2	2	0.00072757	0	0	0
SKP1	163	1	1	0.000696324	0	0	0
DNTTIP1	329	2	2	0.000689975	0	0	0
ANXA2P2	339	2	2	0.000669622	0	0	0
CREM	345	2	2	0.000657976	0	0	0
DR1	176	1	1	0.000644891	0	0	0
CCDC86	360	2	2	0.00063056	0	0	0
CBX3	183	1	1	0.000620223	0	0	0
N-PAC	553	3	3	0.000615737	0	0	0
HP1BP3	553	3	3	0.000615737	0	0	0
HCFC1	2035	11	11	0.000613518	0	0	0
MSH3	1137	6	6	0.000598949	0	0	0
INO80C	192	1	1	0.00059115	0	0	0
H1F0	194	1	1	0.000585056	0	0	0
MAT2A	395	2	2	0.000574688	0	0	0
SMARCA2	1590	6	8	0.000571073	0	0	0
MBD2	411	2	2	0.000552316	0	0	0
RCC1	421	2	2	0.000539196	0	0	0
ADNP	1102	5	5	0.000514977	0	0	0
EEF1B2	225	1	1	0.000504448	0	0	0
SNRPB2	225	1	1	0.000504448	0	0	0
RUNX1	453	2	2	0.000501108	0	0	0
NFYC	458	2	2	0.000495637	0	0	0
INTS12	462	2	2	0.000491346	0	0	0
SCML2	700	3	3	0.000486432	0	0	0
DMAP1	467	2	2	0.000486085	0	0	0
TUBA4B	241	1	1	0.000470958	0	0	0
BAZ1B	1483	6	6	0.000459208	0	0	0
TOP3A	1001	4	4	0.00045355	0	0	0
TRIM27	513	2	2	0.000442498	0	0	0
PNKP	521	2	2	0.000435704	0	0	0
SMARCD2	531	2	2	0.000427498	0	0	0
VCP	806	3	3	0.00042246	0	0	0
RBBP5	538	2	2	0.000421936	0	0	0
GATAD1	269	1	1	0.000421936	0	0	0
MSH6	1360	4	5	0.000417283	0	0	0
MAPRE3	281	1	1	0.000403918	0	0	0
CDKN2AIP	580	2	2	0.000391382	0	0	0
RALYL	291	1	1	0.000390037	0	0	0
SFMBT2	894	3	3	0.000380875	0	0	0
NR2C2	596	2	2	0.000380875	0	0	0
ACTR5	607	2	2	0.000373973	0	0	0
MEN1	615	2	2	0.000369108	0	0	0
PPP2CA	309	1	1	0.000367317	0	0	0
WDR76	626	2	2	0.000362623	0	0	0
GATAD2A	633	2	2	0.000358612	0	0	0
NFRKB	1299	4	4	0.000349502	0	0	0
BRD7	651	2	2	0.000348697	0	0	0
CREB1	327	1	1	0.000347097	0	0	0
UCHL5	329	1	1	0.000344987	0	0	0
CEBPB	345	1	1	0.000328988	0	0	0
CREM	345	1	1	0.000328988	0	0	0
USF2	346	1	1	0.000328037	0	0	0
NFYA	347	1	1	0.000327092	0	0	0
C3orf37	354	1	1	0.000320624	0	0	0
NCL	710	2	2	0.000319721	0	0	0
APTX	356	1	1	0.000318823	0	0	0
INO80B	356	1	1	0.000318823	0	0	0
MTA1	715	2	2	0.000317485	0	0	0
VPS72	364	1	1	0.000311816	0	0	0
ARID2	1835	5	5	0.000309267	0	0	0
CBX8	389	1	1	0.000291776	0	0	0
GTF3C4	822	2	2	0.000276158	0	0	0
ZNF687	1237	3	3	0.000275265	0	0	0
NFIB	420	1	1	0.00027024	0	0	0
ENO1	434	1	1	0.000261523	0	0	0
C11orf30	1322	3	3	0.000257566	0	0	0
INTS6	887	2	2	0.000255921	0	0	0
TFAP2D	452	1	1	0.000251108	0	0	0
RARA	462	1	1	0.000245673	0	0	0
MCRS1	462	1	1	0.000245673	0	0	0
BLM	1417	3	3	0.000240298	0	0	0
U2AF2	475	1	1	0.000238949	0	0	0
GTF2IRD1	959	2	2	0.000236707	0	0	0
RFX1	979	2	2	0.000231871	0	0	0
C12orf41	492	1	1	0.000230693	0	0	0
ATF2	505	1	1	0.000224754	0	0	0
NFIA	509	1	1	0.000222988	0	0	0
CHD8	2581	5	5	0.000219878	0	0	0
INO80	1556	3	3	0.000218832	0	0	0
PRPF4	522	1	1	0.000217435	0	0	0
RCC2	522	1	1	0.000217435	0	0	0
SMARCA1	1054	2	2	0.000215372	0	0	0
SRCAP	3230	6	6	0.000210837	0	0	0
TRIM33	1127	2	2	0.000201421	0	0	0
PRDM10	1147	2	2	0.000197909	0	0	0
TFE3	575	1	1	0.000197393	0	0	0
EHMT2	1210	2	2	0.000187605	0	0	0
RFX5	616	1	1	0.000184255	0	0	0
SMC1A	1233	2	2	0.000184105	0	0	0
TKT	623	1	1	0.000182184	0	0	0
ACTR8	624	1	1	0.000181892	0	0	0
ASH2L	628	1	1	0.000180734	0	0	0
ZFP64	645	1	1	0.00017597	0	0	0
TCF20	1960	3	3	0.000173726	0	0	0
EWSR1	656	1	1	0.00017302	0	0	0
NOLC1	699	1	1	0.000162376	0	0	0
GTF3C1	2109	3	3	0.000161452	0	0	0
POGZ	1410	2	2	0.000160994	0	0	0
MTMR11	709	1	1	0.000160086	0	0	0
NCL	710	1	1	0.00015986	0	0	0
SNRNP200	2136	3	3	0.000159411	0	0	0
RSF1	1441	2	2	0.000157531	0	0	0
POU2F1	743	1	1	0.00015276	0	0	0
NSF	744	1	1	0.000152555	0	0	0
EZH2	746	1	1	0.000152146	0	0	0
TPX2	747	1	1	0.000151942	0	0	0
LIN54	749	1	1	0.000151537	0	0	0
BPTF	3046	4	4	0.000149049	0	0	0
PIGR	764	1	1	0.000148561	0	0	0
ZNF828	812	1	1	0.000139779	0	0	0
RICH2	814	1	1	0.000139436	0	0	0
TRIM28	835	1	1	0.000135929	0	0	0
RREB1	1687	2	2	0.000134559	0	0	0
ZHX1	873	1	1	0.000130012	0	0	0
SP100	879	1	1	0.000129125	0	0	0
SLFN5	891	1	1	0.000127386	0	0	0
SF3B2	895	1	1	0.000126817	0	0	0
GTF3C2	911	1	1	0.000124589	0	0	0
ARID2	1835	2	2	0.000123707	0	0	0
XPC	940	1	1	0.000120746	0	0	0
DHX36	1008	1	1	0.0001126	0	0	0
INO80D	1027	1	1	0.000110517	0	0	0
DIDO1	2240	2	2	0.00010134	0	0	0
LATS1	1130	1	1	0.000100443	0	0	0
ALG13	1137	1	1	9.98248e-05	0	0	0
SF3B1	1304	1	1	8.70405e-05	0	0	0
ZNF644	1327	1	1	8.55319e-05	0	0	0
MLL4	2715	2	2	8.36102e-05	0	0	0
NFKBIL2	1378	1	1	8.23664e-05	0	0	0
PTPRT	1441	1	1	7.87653e-05	0	0	0
TCOF1	1488	1	1	7.62775e-05	0	0	0
GTF3C1	2109	1	1	5.38174e-05	0	0	0
DIDO1	2240	1	1	5.067e-05	0	0	0
CHD6	2715	1	1	4.18051e-05	0	0	0
HIVEP1	2718	1	1	4.1759e-05	0	0	0
CHD7	2997	1	1	3.78715e-05	0	0	0
MLL	3969	1	1	2.85968e-05	0	0	0
FLG	4061	1	1	2.7949e-05	0	0	0
LOC652595		1	1	0	0	0	0
