# Supplementary material for: SUMOylated non-canonical polycomb PRC1.6 complex as a prerequisite for recruitment of transcription factor RBPJ
Source: Epigenetics Chromatin. 2021 Jul 31;14:38. doi: 10.1186/s13072-021-00412-9 (PMC8325870; doi:10.1186/s13072-021-00412-9)
Supplement: Supplementary file 3 — Additional file 3: Table S2. Oligonucleotides and primers used for the study. [file 13072_2021_412_MOESM3_ESM.xlsx]

## Sheet: Primers cDNA
cDNA Human
Gene Name	Probe	Sequence
GAPDH	#45	F 5’- ACA CCC ACT CCT CCA CCT TT -3’
		R 5’- TGA CAA AGT GGT CGT TGA GG -3’
HPRT	#73	F 5’- TGA CCT TGA TTT ATT TTG CAT ACC -3’
		R 5’- CAT CTC GAG CAA GAC GTT CA -3’
RBPJ	#21	F 5’- CAG CAA GCG GAT AAA AGT CA -3’
		R 5’- AAC TGT CTG GGA TCG TAG TCG -3’
TBP	#3	F 5'- GCTGGCCCATAGTGATCTTT -3'
		R 5'- CTTCACACGCCAAGAAACAGT -3'
cDNA Mouse
Gene Name	Probe	Sequence
	#3	F 5’- AAGAACCACATTCGGTGGAT-3’
E2f6		F 5’- CGACAGGTCGGAGAGTTCTG-3’
Gapdh	#45	F 5’- CCA AAA CAT CAT CCC ATC GT -3’
		R 5’- AAC TGA CAC GTT TGG GGT TG -3’
Gm266	#81	F 5’- CAA GGC CGA CCT AGA TGC -3’
		R 5’- GTC GTG ATT TCA GGA ACG -3’
HPRT	#69	F 5’- GGA GCG GTA GCA CCT CCT -3’
		R 5’- AAC CTG GTT CAT CAT CGC TAA -3’
L3mbtl2	#4	F 5’- ACC TCA TGA AGC GGT TGG -3’
		R 5’- GGT ACT TCA TGC TTT CCA CCA -3’
Scn4b	#78	F 5’- GGC TCA TCG ATC CTG CTG -3’
		R 5’- CTT CAC GAT CCC GTC GAT -3’
Uaca	#26	F 5’- TGT CAA TTC CAG AGA CAA ACA AA -3’
		R 5’- GGC ATC TCT GCA ACC GTA CT -3’
Probes
LNA® Locked Nucleic Acids residues are marked with capital letters.
All the probes contain Fluorescein/Rhodamine dyes: 5’-FAM-TAMRA-3’
Probe	Sequence
#1	5’- cCTGGAGc -3’
#3	5’- cCCAGCAg -3’
#4	5’- cTTCCTGc -3’
#21	5’- cAGAGCCa -3’
#26	5’- cAGCCCAg -3’
#45	5’- cTGGGGCt -3’
#63	5’- cTCCTCCt -3’
#64	5’- cAGCCTGg -3’
#69	5’- cTTCCTCc -3’
#70	5’- cCGCCGCc -3’
#73	5’- tCCTCAGc -3’
#78	5’- aGCTGGAg -3’
#81	5’- cCAGGGCc -3’

## Sheet: Primers ChIP and EMSA
ChIP primers human
Gene Name	Probe	Sequence
CDC7-2kb	#63	F 5’- CTT CTC AGT CTC TTG CTG GTT CT -3’
		F 5’- AGA TGG AGA GTT GGG CTA TGA T -3’
Gene Desert (chr14:97450841–97450907)	#64	F 5’- TGC AGA ATG AGC TAG CAA AGA A -3’
		R 5’- TCT TGC ACT CGT GTC ATT ATA ACC -3’
HES1-1,1kb	#70	F 5’- CGG CGG CAA TAA AAC ATC -3’
		R 5’- CCG AGC TGC AGT TTG ACA T -3’
HES4 +0,2Kb	#45	F 5’- GAG TCT CGG GGC TCA CTC -3’
		R 5’- GGA ATT TCC CCG ACT TC -3’
HES5-16,2kb	#70	F 5’- CGC TCT TCA CTC TGG AGC A -3’
		R 5’- CCC ATA AAG ACG CCT CCA C -3’
NRARP+0,5kb	#1	F 5’- GCC GAA CTT GAC CAG CAG -3’
		R 5’- GCT GCA CCA GTC GGT CAT -3’
EMSA oligonucleotides
Name		Sequence
FO233_F		5´-CCTGGAACTATTTTCCCACGGTGCCCTTCCGCCCATTTTCCCACGAGTCG-3´
		(RBP-J binding sites underlinded)
FO233_R		5´-CTCGCGACTCGTGGGAAAATGGGCGGAAGGGCACCGTGGGAAAATAGTTC-3´
		(RBP-J binding sites underlinded)

## Sheet: Primers used for cloning
Name	Sequence
pcDNA3.1 FLAG hL3MBTL2 FL
EcoRI hL3MBTL2 FL EcoRV Fw	5’- GAA TTC CAT GGA GAA GCC CCG -3’
EcoRI hL3MBTL2 FL EcoRV Rev	5’- GAT ATC TCA GTC GTC TGT TTC CTG C -3’
pcDNA3.1 FLAG hL3MBTL2 ΔN (aa179-705)
EcoRI Δ1_178 hL3MBTL2 EcoRV Fw	5’- GAA TTC CTT CGA CTG GGG GAA GTT C -3’
EcoRI Δ1_178 hL3MBTL2 EcoRV Rev	5’- GAT ATC TCA GTC GTC TGT TTC CTG C -3’
pcDNA 3.1 FLAG hL3MBTL2 C (aa604-705)
EcoRI Δ1_603 hL3MBTL2 EcoRV Fw	5’- GAA TTC TGT GGC CGC AGA AC -3’
EcoRI Δ1_603 hL3MBTL2 EcoRV Rev	5’- GAT ATC TCA GTC GTC TGT TTC CTG C -3’
pcDNA 3.1 FLAG hL3MBTL2 N (aa1-178)
EcoRI Δ179_705 hL3MBTL2 EcoRV Fw	5’- GAA TTC CAT GGA GAA GCC CCG -3’
EcoRI Δ179_705 hL3MBTL2 EcoRV Rev	5’- GAT ATC TAA CCC AAG ACC AGA GCG -3’
pcDNA 3.1 FLAG hL3MBTL2 ΔC (aa1-603)
EcoRI Δ604_705 hL3MBTL2 EcoRV Fw	5’- GAATTCCATGGAGAAGCCCCG -3’
EcoRI Δ604_705 hL3MBTL2 EcoRV Rev	5’- GATATCTAAGGAGGCTGGAGCTG -3’
pcDNA 3.1 EGFP mRBPJ ΔNTD
EcoRV ∆NTD mRBPJ Xbal Fw	5’-GATATCTGCATTGCTTCAGGAACGAAGG -3’
EcoRV ∆NTD mRBPJ Xbal Rev	5’-GGGCCCTCTAGATGCATGCTCGA -3’
px459 V2.0 pSpCas9(BB)-2A-Puro RBP KO CRISPRcas9 g1
hRBPJ KO guide1 (Exon: ENSE00003633263) Fw	5’- CAC CGA AAG AAC AAA TGG AAC GCG A -3’
hRBPJ KO guide1 (Exon: ENSE00003633263) Rev	5’- AAA CTC GCG TTC CAT TTG TTC TTT C -3’
px459 V2.0 pSpCas9(BB)-2A-Puro RBP KO CRISPRcas9 g2
hRBPJ KO guide2 (Exon: ENSE00003633263) Fw	5’- CAC CGC CGT GTG CAT TTA TTG GGA T -3’
hRBPJ KO guide2 (Exon: ENSE00003633263) Rev	5’- AAA CAT CCC AAT AAA TGC ACA CGG C -3’
pENTR/D hRBPJ
PCR hRBPJ f	5’- CAC CGG ATC CATG GAC CAC ACG GAG GGC T-3
PCR hRBPJ r	5’- AAC TCG AGT TAG GAT ACC ACT GTG GCT GTA-3’
